# Supplementary material for: Aberrant ROS Served as an Acquired Vulnerability of Cisplatin-Resistant Lung Cancer
Source: Oxid Med Cell Longev. 2022 Jun 20;2022:1112987. doi: 10.1155/2022/1112987 (PMC9236771; doi:10.1155/2022/1112987)
Supplement: Supplementary Materials — Figure S1: validation of cisplatin resistance of H460-Cis and A549-Cis cells. Figure S2: concentration- and time-dependent effects of APR-246 in H460-Cis. Figure S3: dysregulation of cell cycle caused by APR-246 in A549-Cis cells. Figure S4: APR-246 leads to mitochondria-mediated apoptosis in A549-Cis cells. Figure S5: APR-246 leads to aberrant ROS in A549-Cis cells. Figure S6: NAC disrupts antitumor effects of APR-246. Table S1: primers used in this study. Table S2: information of antibodies. [file 1112987.f1.zip]

Archive with 4 entries (3 files):
- 1112987.f1/Supplemental Figures_2022-05-22-Final.docx
- 1112987.f1/Supplemental Table 1-Primer sequences.docx
- 1112987.f1/Supplemental Table 2- Information of antibodies.docx
- 1112987.f1/
